# Supplementary material for: Comparison of Externally Transferred and Self-Recruited Patients with Hip and Knee Revision Arthroplasty at a Certified Maximum-Care Arthroplasty Center (ACmax)
Source: Healthcare (Basel). 2024 Sep 18;12(18):1869. doi: 10.3390/healthcare12181869 (PMC11431506; doi:10.3390/healthcare12181869)
Supplement: Supplementary file 1 [file healthcare-12-01869-s001.zip]

Archive with 1 entries (1 files):
- healthcare-3190089-supplementary.pdf
